# Supplementary material for: Deficiency of exopolysaccharides and O-antigen makes Halomonas bluephagenesis self-flocculating and amenable to electrotransformation
Source: Commun Biol. 2022 Jun 24;5:623. doi: 10.1038/s42003-022-03570-y (PMC9232590; doi:10.1038/s42003-022-03570-y)
Supplement: Supplementary file 4 — Supplementary Data 1 [file 42003_2022_3570_MOESM4_ESM.xlsx]

## Sheet: Sheet1
Supplementary data 1. List of flagellar genes in Halomonas blueohagenesis.
Genes	Start	End	Strand	geneName	proteinName	KEGG	GO	nucleotideSequence	aaSequence
g2003	2138365	2138814	-	flgN	flagella synthesis protein FlgN	K02399 flgN flagella synthesis protein FlgN -- Cellular Processes; Cell motility; Flagellar assembly [PATH:ko02040]	GO:0009296; flagellum assembly; Biological Process GO:0019861; flagellum; Cellular Component	atgggtctttcacgactgctctcagatcaattgcaacgccttgatgaattagtgctgctgctttcagatgaacaagcacagctcactaaaggcagcattgacggtgacgccctctctgccttagccctgaaaaagcaggcgctgttagttgagctagaacgcatcgaaacactgcgccgaagcgtgcaaacaaagcttggctatgcagacggtgcccttggcgccaagaaagccgctaacgatgctggctgcttggctacctgggaaagcttgctcgaaaaaagcgaacgcgtatcacgcatgaacgaattaactgggcaaatgctatcgcttagaatgaagcataaccaggaaatgctggattacattcgccaaattgctgaaaaaaccctctataag…	MGLSRLLSDQLQRLDELVLLLSDEQAQLTKGSIDGDALSALALKKQALLVELERIETLRRSVQTKLGYADGALGAKKAANDAGCLATWESLLEKSERVSRMNELTGQMLSLRMKHNQEMLDYIRQIAEKTLYKPNGRNNAQPGRFNASA
g2004	2138825	2139091	-	flgM	negative regulator of flagellin synthesis FlgM;flagellar biosynthesis anti-sigma factor FlgM	K02398 flgM negative regulator of flagellin synthesis FlgM -- Cellular Processes; Cell motility; Flagellar assembly [PATH:ko02040]	GO:0019861; flagellum; Cellular Component GO:0045892; negative regulation of transcription, DNA-dependent; Biological Process	gtgaaaattgataacattaatccgttgctacgttctaatcaggcgcagcagcgtgatgaagcacagaaaataggcggaaataagccagccgaagcagatagcgcgacacggtcagcaacacaacttagccaaacgcatactgatagttcacaagatatcgatacggcaaaagttgaggaaattcgcgaagctattcgtgaagggaagctcgagattcgtgccgatcgtatcgctgatggcttaattgccaatttaaaagatttataa	MKIDNINPLLRSNQAQQRDEAQKIGGNKPAEADSATRSATQLSQTHTDSSQDIDTAKVEEIREAIREGKLEIRADRIADGLIANLKDL
g2005	2139178	2139894	-	flgA	Flagellar basal-body P-ring formation protein FlgA	K02386 flgA flagella basal body P-ring formation protein FlgA -- Cellular Processes; Cell motility; Flagellar assembly [PATH:ko02040]	GO:0001539; ciliary or flagellar motility; Biological Process GO:0009428; bacterial-type flagellum basal body, distal rod, P ring; Cellular Component	atgccacacccgctacgcccagcgcgttactgcctggcgatccttaagcaagtactttgcctatcgctgatcagccttggcttttcattacacgcgcatgctagcaaccaagtgttgatggataccgttcagcagtttctttatcaagaatctcaatcacttgggcaggaagtgatgattgatatatcacctccatctcctcatttacctgagtgcgttgcacccgaaccattcttcccgaatgctaatcaatccccgctcggacgcatttctgtcggtgtgcgctgtggcgaagatcgtcgtcaagtgcggtatatacaggcgcaaattgatatcattggtagctacgccgtggctggccaggatatcgataggggcacgctcatcacgagtgatatg…	MPHPLRPARYCLAILKQVLCLSLISLGFSLHAHASNQVLMDTVQQFLYQESQSLGQEVMIDISPPSPHLPECVAPEPFFPNANQSPLGRISVGVRCGEDRRQVRYIQAQIDIIGSYAVAGQDIDRGTLITSDMLTLREGNLGDLAAQALTDQDDIIGMVAQRPIRSGSTFQTHYLQAPQVVKRGQRVTVIAEGAGFRVSREGEALSDGAQGERIRVRFDTRELVTARVIGQGTLVIDF
g2006	2139848	2140006	-	td01_2006	hypothetical protein			atggaacagctgccgtttacaccagcatttcatatgatgcacggactacttttgcactacactgcacggttgatgattatcatctgcttcctttcgattgagcgactctcccatgccacacccgctacgcccagcgcgttactgcctggcgatccttaa	MEQLPFTPAFHMMHGLLLHYTARLMIIICFLSIERLSHATPATPSALLPGDP
g2007	2140089	2140520	+	flgB	Flagellar basal-body rod protein FlgB;flagellar biosynthesis protein FlgB	K02387 flgB flagellar basal-body rod protein FlgB -- Cellular Processes; Cell motility; Flagellar assembly [PATH:ko02040]	GO:0001539; ciliary or flagellar motility; Biological Process GO:0003774; motor activity; Molecular Function GO:0005198; structural molecule activity; Molecular Function GO:0009288; bacterial-type flagellum; Cellular Component GO:0019861; flagellum; Cellular Component	atgattgatcagcttgaatctgcctttaactatcaccagcaggcactgggcttgcgccaagcgcgtcacgacgtgttggcagccaatattgccaatgccgatacgcctaactataaagcgcgcgatctcgactttgccagtgagttaaagaaggccgttgcgggcagccagccacagcagcagcaaaatggcgcgctgacgcttgcacgaacgtcagagcgtcatctgcaaggtgagggccctgcatggcgtggcgtaggcagtgccgagctgctttatcgtatacccgatcaacctagcttggatggcaacacggtcgatatggatcgtgagcggacacagtttgcagacaatgctgttcgttacaaagccgccctaaccattatgaatcgccgaatt…	MIDQLESAFNYHQQALGLRQARHDVLAANIANADTPNYKARDLDFASELKKAVAGSQPQQQQNGALTLARTSERHLQGEGPAWRGVGSAELLYRIPDQPSLDGNTVDMDRERTQFADNAVRYKAALTIMNRRIQGLKNAMQPE
g2008	2140545	2140955	+	flgC	Flagellar basal-body rod protein FlgC	K02388 flgC flagellar basal-body rod protein FlgC -- Cellular Processes; Cell motility; Flagellar assembly [PATH:ko02040]	GO:0001539; ciliary or flagellar motility; Biological Process GO:0003774; motor activity; Molecular Function GO:0005198; structural molecule activity; Molecular Function GO:0009288; bacterial-type flagellum; Cellular Component GO:0019861; flagellum; Cellular Component	atgtcgatgttttcagcctttgatattgctagttccgcaatgagcgcccaggcgcagcgtatgaatgttactgctagcaatatggccaatgccgacagtattgcaggccctgatggcgagacctatcgggccaaacaagtaatgtttgaaacccaagcacataacaatcggtacggcgttggcggtgtacgtgtcaccgacgtggttgaagacgactctccgctgcgtctgcaatatatgccaaaccaccctgctgccgacgaagaaggctatgtcgctaagcccaatgttgaacccgtgcatgaaatggtcaacatgatctcggcatcgcgctcctatcaagccaacgtagaagtgttcaacacaacgaagcagatgatggtgcagacgctatctctg…	MSMFSAFDIASSAMSAQAQRMNVTASNMANADSIAGPDGETYRAKQVMFETQAHNNRYGVGGVRVTDVVEDDSPLRLQYMPNHPAADEEGYVAKPNVEPVHEMVNMISASRSYQANVEVFNTTKQMMVQTLSLGEG
g2009	2140958	2141653	+	flgD	Flagellar basal-body rod modification protein FlgD	K02389 flgD flagellar basal-body rod modification protein FlgD -- Cellular Processes; Cell motility; Flagellar assembly [PATH:ko02040]		atgagcacaatcgacccgacaacactttcggcgattaatggtggcggcagtggttcccagttaaagcagagcgcatcagatgagttgcgcagcagctttctaacgctactgattactcagctacagaatcaagatccgctgaatccaatggaaaatgcggaaatgacctcccagattgcgcaaattaatacggtaagtgggattgaacagctgaataccaccttgcaaagcattactagccaaatggatgccaaccaagcactgcaagcgagtggcttgattggtcaaggcgtgatggtgcctggtgacaaggtcatgctagagcaagatagtgaaggaaaatcctatacgacaccgtttggtatcgagcttgccaaacccgctgacaagcttacggcg…	MSTIDPTTLSAINGGGSGSQLKQSASDELRSSFLTLLITQLQNQDPLNPMENAEMTSQIAQINTVSGIEQLNTTLQSITSQMDANQALQASGLIGQGVMVPGDKVMLEQDSEGKSYTTPFGIELAKPADKLTAVIVGQGGEVIRRYNLGAVEAGVQSFQWDGKNEQGEAAASGRYTVQLEAQDAEGETLDSTALNYAVVNSVTPNDGSGNVRLDLGAIYGQVQLNQVKQIL
g2010	2141729	2143000	+	flgE	Flagellar hook protein FlgE	K02390 flgE flagellar hook protein FlgE -- Cellular Processes; Cell motility; Flagellar assembly [PATH:ko02040]	GO:0001539; ciliary or flagellar motility; Biological Process GO:0003774; motor activity; Molecular Function GO:0005198; structural molecule activity; Molecular Function GO:0009288; bacterial-type flagellum; Cellular Component GO:0019861; flagellum; Cellular Component GO:0030694; bacterial-type flagellum basal body, rod; Cellular Component	atgtcatttacaacggcagtagctggtcttaacgcacaatcagagaagctaaactctgcgggcaacaacatcgctaactcgcaaaccgttggctacaagcgctctgacgtgctgttctctgatgtgtttgcagcctcgcggggcattggtgtgcaggtatcagatgtgcgccagaactttacccagggcagtatcgagagcacggggcgtaacctggatttggcgatttccggtgaaggcttttaccgcctagagcgccccactggagaagtcggttattcgcgtaacggtgagttcggcattaccgccgccggcgatattgttaatgcccagggtgaccgtttaatgggttacggcatggatcgcggcgttaccgcagataccgatgaccagcaggca…	MSFTTAVAGLNAQSEKLNSAGNNIANSQTVGYKRSDVLFSDVFAASRGIGVQVSDVRQNFTQGSIESTGRNLDLAISGEGFYRLERPTGEVGYSRNGEFGITAAGDIVNAQGDRLMGYGMDRGVTADTDDQQAFPFSNVLVGGAPQALNVPVDDIPAKATTEVNALLNLDARAVSGQDLNTLELANGDELEYHFSNNFTAYDSLGNAINVATYFERVGNSNQWDVPAVTDGVARGSFTLDFTQSGRLETDENGVVTGVNGGAASATIAAIPGGVDAENLTLELKFDGTTQFAADSLQKELSQDGFTSGALAGITVTETGVIQRNFTNGETRAAGQIALASFRNEEGLQPLGNNLWAATNTSGLENLGAPGTGRLGQIQAEAVEASNVDLASELVDTIVA…
g2011	2143043	2143801	+	td01_2011	Flagellar basal-body rod protein FlgF			gtggatcgtatgctataccccgccatgagcggcgccaaacacacgatggaccagcaggcagtggttagcaataacctgtcgaatgtgtccaccgcggggtttcgcgctcagttgcaagctgcacgttcagttccggtggagggcgccgggctactcgacacgcgggtatcggcggtgacgaccaccccaggcaccgatttttcgcaaggtcctattgaacgcacgggtcgcacgctagatatcgcgatgcaggatgacgcctggatggcggtgctgggagaggacggcactgaggcgtacacccggcgaggcgatctgcagctggataatgatggcgtactgctcagtgttgggcgtccggtaatgggggaaggtggccccattgccttgccccaaggc…	MDRMLYPAMSGAKHTMDQQAVVSNNLSNVSTAGFRAQLQAARSVPVEGAGLLDTRVSAVTTTPGTDFSQGPIERTGRTLDIAMQDDAWMAVLGEDGTEAYTRRGDLQLDNDGVLLSVGRPVMGEGGPIALPQGAQVSIGADGTISAIPQGEGPAALVDVGRIKLVTPDEQALTRGEDGLFRGPLNEEGVAAVLPGDEDARIVSGALEGSNVSAVDAMVSMIDVARRYDMQMKMLSTADENAQRANSILSIQG
g2012	2143832	2144614	+	td01_2012	Flagellar basal-body rod protein FlgG			atgattaagtccttgtggacggccaagacgggactggagtctcagcaaactaagctagatgttatttctaataacctagcgaacgtaagcacaaacgggtttaaacgttcccgccctgtgtttgaagatctgctctatcaaaatatgcgccagcccggtgcgcaaaataatatccaggatcgcctgccttctggcatgcaaataggtaccggtgtgcgtgcggtggcgactgaacgcctgcatacccaaggcggccttgaagaaaccagcaactcccgagacctggcgatcaacggagaaggctttttccaagtgttattgcctgatggcaccgttggctacacccgcgacggcagctttcagctcaatgaaaacggccaaatggtgcccgccaatggt…	MIKSLWTAKTGLESQQTKLDVISNNLANVSTNGFKRSRPVFEDLLYQNMRQPGAQNNIQDRLPSGMQIGTGVRAVATERLHTQGGLEETSNSRDLAINGEGFFQVLLPDGTVGYTRDGSFQLNENGQMVPANGYPLEPAIFVPANALSVTIGEDGTVSVRQPGIAQDADIGQINVASFINPAGLESVGGNLYLETGASGAPNQNVPGNNGAGRLFQGYVETSNVNVVEEMVNMIQTQRAYEINSKAVSTSDEMLARLSQL
g2013	2144652	2145341	+	flgH	Flagellar L-ring protein FlgH;flagellar L-ring protein precursor FlgH;flagellar basal body L-ring protein	K02393 flgH flagellar L-ring protein precursor FlgH -- Cellular Processes; Cell motility; Flagellar assembly [PATH:ko02040]	GO:0001539; ciliary or flagellar motility; Biological Process GO:0003774; motor activity; Molecular Function GO:0009427; bacterial-type flagellum basal body, distal rod, L ring; Cellular Component	atgttggatttacacgctgcttcacgtcgttttttgttagttggccttgcgctgtttattttatttgcggccggttgcgcgcaaattccgcgggcctcggtggtaggcgaacaagagcagattaacattgtggatcggcccccgccgatcgctaatggctccatttatcaggcgcgccgcggttatcagccgctatttgaagatcgtcgcccacggtccattggcgatattttgaccattgtgctcgatgaagaagtgagtgctagcaaaaatgctcgatccaatgcagatcgttcgggtaatgccagcttagagcttgcgcaactgcccgatgtgctggacacgctggccgagtatggtttcgatgtgtcgggagccagtgactttgcgggtggcggc…	MLDLHAASRRFLLVGLALFILFAAGCAQIPRASVVGEQEQINIVDRPPPIANGSIYQARRGYQPLFEDRRPRSIGDILTIVLDEEVSASKNARSNADRSGNASLELAQLPDVLDTLAEYGFDVSGASDFAGGGGSQANNTFTGTITVSVLEVMNNGNLRVRGEKQIAINQGTEFIRFSGVVNPRTITAQNTVPSTQVADARIEYVGDGYINEAQHMGWLQRFFLNVSPF
g2014	2145372	2146520	+	flgI	Flagellar P-ring protein FlgI;flagellar P-ring protein precursor FlgI	K02394 flgI flagellar P-ring protein precursor FlgI -- Cellular Processes; Cell motility; Flagellar assembly [PATH:ko02040]	GO:0001539; ciliary or flagellar motility; Biological Process GO:0005198; structural molecule activity; Molecular Function GO:0009428; bacterial-type flagellum basal body, distal rod, P ring; Cellular Component GO:0030288; outer membrane-bounded periplasmic space; Cellular Component	atggctatgcagttaaaccgttatcgtggtgttaaacactggctacgttgtatcgctatgtttacaacactctttgccgttagttgtttactggcgatgccagctgcggcggaacgggtgcgtgaattatcaagctttgccggggtgcgcgataaccagttggttggctacggtttggtcgtggggctggatagcaccggcgaccaaaccacgcaggcgccgtttaccagccaaagcttgacgaacatgctctcgcagctaggggtaacggtgccgcctggcactaacttgcagctgcgcaacgtcgccgctgtcatggtcaccgctgatttaccgccgttttcacgcccgggtcagcgcttggatatcgtggtgtcttcgattgccaacgcccgtagc…	MAMQLNRYRGVKHWLRCIAMFTTLFAVSCLLAMPAAAERVRELSSFAGVRDNQLVGYGLVVGLDSTGDQTTQAPFTSQSLTNMLSQLGVTVPPGTNLQLRNVAAVMVTADLPPFSRPGQRLDIVVSSIANARSLRGGTLLMTPLKGADGDTYAIAQGNMLVGGAGAQAGGSSVQINQQASGRIPNGALVEREVPLNLGGNGGRLELQLNESDFGTVQRVVTAINNEFGQSVAYARNGRVIALDGPMDENARVNFMARVENVQVTPMEAPARVVLNARTGSVVMNSAVPLRQAAVAHGNLSIMIDTQFGVSQPAPFGEGETVVVPNTDIEIEQQEAFLQIVEGAQLNEVVNALNALGATPQDLMSILEALKASGSLRAELEVI
g2015	2146521	2147582	+	flgJ	Flagellar protein FlgJ [peptidoglycan hydrolase];Mannosyl-glycoprotein endo-beta-N-acetylglucosamidase	K02395 flgJ flagellar protein FlgJ Flagellar system Flagellar assembly proteins Rod,hook and filament K02395 flgJ; flagellar protein FlgJ -- --	GO:0001539; ciliary or flagellar motility; Biological Process GO:0004040; amidase activity; Molecular Function GO:0009253; peptidoglycan catabolic process; Biological Process GO:0009288; bacterial-type flagellum; Cellular Component GO:0009296; flagellum assembly; Biological Process GO:0010382; cellular cell wall macromolecule metabolic process; Biological Process GO:0016787; hydrolase activity; M…	atgagcattggcgatatgcccagccagttcgcgctggacatgaacggctttcagcgcttgcagcacaacgcccgggtagatcctgatgccggtgtgcacggcgctgcgcagcagtttgaagccctgtttgtgcagatgatgatgaaaagcatgcgcgatgctactccttcttcaggcctgttgagcagttcgacaaccgatacctatcaacaaatgctggatcagcagtggtcgcaagtgatctcgtctaagggcatgggattggcggatatgctggttgaacagctgcagcgccaaggggcggtcaatcataaggcggatagtgccgatcaagaactgcaggcgctgatcgcaggcatacctcgcggcacccccagagtattggatgaaccgctgcag…	MSIGDMPSQFALDMNGFQRLQHNARVDPDAGVHGAAQQFEALFVQMMMKSMRDATPSSGLLSSSTTDTYQQMLDQQWSQVISSKGMGLADMLVEQLQRQGAVNHKADSADQELQALIAGIPRGTPRVLDEPLQPNSGGYGPEQGDGRFLSELDAISQRPAAEASNASTVSTAASSAAPTSAATPASFSQAPDHVQRFLTTLAAPAQAASNATGVPAELILAQAALETGWGRHEIATQHGGNSHNLFGIKAGSHWQGKTTDIVTHEYINGRRTQVVDSFRVYDSFEHAFTDYANLIGNNPRYAGVVEAADAHQAARELQRGGYATDPQYANKLVAVMNTMGPIATGRDFLADSR
g2016	2147645	2149303	+	flgK	Flagellar hook-associated protein FlgK;flagellar hook protein	K02396 flgK flagellar hook-associated protein 1 FlgK -- Cellular Processes; Cell motility; Flagellar assembly [PATH:ko02040]	GO:0001539; ciliary or flagellar motility; Biological Process GO:0003774; motor activity; Molecular Function GO:0005198; structural molecule activity; Molecular Function GO:0009288; bacterial-type flagellum; Cellular Component GO:0009296; flagellum assembly; Biological Process GO:0009424; bacterial-type flagellum hook; Cellular Component GO:0019861; flagellum; Cellular Component	atgagcatgttttcaatcggcttaagcggccttaatgcggcgcagaatgccctcagcaccaccagtaacaatatcagtaacgtttatacgcctgggtataatcgtgagctggctcagcttggccaagggtctgttggcggcggcgttaaagttaacagtatcgagcgccaattcaatacgtatgtctcgaaccagcttaacaacgccaagacccaatcaagcgcactggccacctacagcagccaagtcacccaaattgataacttgcttgcggatcgagaagcgggcttatcgccgttaatgcagtcgtttttctcctctttggaagatttggccagttcgccagcggattctgccgcccgtcaaggcgtggttggttcggccgatactcttagcgcc…	MSMFSIGLSGLNAAQNALSTTSNNISNVYTPGYNRELAQLGQGSVGGGVKVNSIERQFNTYVSNQLNNAKTQSSALATYSSQVTQIDNLLADREAGLSPLMQSFFSSLEDLASSPADSAARQGVVGSADTLSAQFRSFDGYLQDMQSNINSQIKDEVIQINNTTEQIAGLNREIALARARSGEAPNSLLNQRDHLISELNERMDIRLNIQDGKSYNLSLPNGQPLVTGTSAFKLEAIQSQADPQRTVVAYRDGEGGLTQLGESAIKGGALGGLMTFRSETLDKTQNQIGQLAVSLSVAFNEQHKQGVDLDGEQGGDFFAVRAPQTFSHENNNGTATIESAGFDIDTIDQLRATDYTVRFEGGAPTVTRNDNGATVDDVDWDAGTGALTFGGVALTISGT…
g2017	2149319	2150572	+	flgL	Flagellar hook-associated protein FlgL;flagellar hook protein FlgL	K02397 flgL flagellar hook-associated protein 3 FlgL -- Cellular Processes; Cell motility; Flagellar assembly [PATH:ko02040]	GO:0001539; ciliary or flagellar motility; Biological Process GO:0005198; structural molecule activity; Molecular Function GO:0009288; bacterial-type flagellum; Cellular Component GO:0009424; bacterial-type flagellum hook; Cellular Component	atgcgtattagtacggtcaccatgtttgagcagagcacggcttctattaaccgtcagcaaagcgatttcttgaaagttagtcagcaaattgccagtggccgtcgcgtggttaatccttccgatgatccgcaggcagcctcacgtgctgtcggcgttgatcaatccaaagcgatgaaccagcagttttcggattcgcgggtctcggcacgaaattcgctgtcgcaaactgagagtattcttaacagtgtcagtgatgcggtcatcagttctaaaacgctactgatcaaagcctctagcgacacgctgagtgatgttgaccgtgagtccattgccagtgagctaaaaggcgtctatgaaacgatgctggggcaggcgaatgccaccgatggcaatggccgc…	MRISTVTMFEQSTASINRQQSDFLKVSQQIASGRRVVNPSDDPQAASRAVGVDQSKAMNQQFSDSRVSARNSLSQTESILNSVSDAVISSKTLLIKASSDTLSDVDRESIASELKGVYETMLGQANATDGNGRYLFGGYKDNAPPFVKSADGNVEYNGDNSSRQQRVDASRLMPVAENGATVFQGVPSGAGYIAEANTENQGNVTFSGPQLTDVNDPGYGDSYRVVFNEDATLDSGISYQVQRFSEGAWQEDAADLVASGEYVGEGQQLSFGGINVTLTGSAEPDDEILIAQAGSEQRGADLFRTMEAAIRVLEMPAQSTAEKAALRNTLNTSMRDLDNALDNVLTVRASAGARLNELDVIDAVGSNRKLNYEQTLSDLVDLDYAEAISEYSLRQVGLQ…
g2018	2150737	2151528	-	fliR	Flagellar biosynthesis protein FliR	K02421 fliR flagellar biosynthetic protein FliR -- Cellular Processes; Cell motility; Flagellar assembly [PATH:ko02040]	GO:0006605; protein targeting; Biological Process GO:0015031; protein transport; Biological Process GO:0016020; membrane; Cellular Component GO:0016021; integral to membrane; Cellular Component GO:0019861; flagellum; Cellular Component	atggtggaggtgacgtttgcccagctacaggcgtggttagtggccttcctttggccatttacacgcattactgcctttatggcggcctcgcctctatggggccattccagcgttccgaatcaggctaaggtgggactggcggctatcattgctattgtgattgcccctatattgcctgccatgcctaacgtacccatcatgtcatgggctagcctgggcatcatgattgagcagctattgataggtattgcgattggcttggtcatgcatattattttcgccgtggtacaggcggccggggagtttatcggtttgcagatgggcttggcgtttgccagttttttcgatacgtcgagcggcaccaatatcatggtgctatcacgtattctttatatgatt…	MVEVTFAQLQAWLVAFLWPFTRITAFMAASPLWGHSSVPNQAKVGLAAIIAIVIAPILPAMPNVPIMSWASLGIMIEQLLIGIAIGLVMHIIFAVVQAAGEFIGLQMGLAFASFFDTSSGTNIMVLSRILYMITLLMFLALNGHLMVLETLIMSFETLPIGIGALNPNAFELLARYAGTIFASGMLLALPLVGSLLIINLALGILNRSAPQLTVFNIGFPASLTVGLTLLMVLMTDIGRFLQQLFSQGLAFMQSLIETMAPLG
g2019	2151533	2151802	-	fliQ	Flagellar biosynthesis protein FliQ	K02420 fliQ flagellar biosynthetic protein FliQ -- Cellular Processes; Cell motility; Flagellar assembly [PATH:ko02040]	GO:0009306; protein secretion; Biological Process GO:0016020; membrane; Cellular Component GO:0016021; integral to membrane; Cellular Component GO:0019861; flagellum; Cellular Component	atgaccccggaaatggtgatgagcattgcttaccaaggcatgcgggtaacgctttttcttgcaggccctatgctgctggccgcccttttcactggccttatcattagcttgttccaggcagcgactcaaataaatgaaatgacgctgactttcattcccaaaatattagccgtatttgccgtcctggtacttgccggaccttggctaattggtttgatcaccgacttcacgcatcgtctcttcaccaatatccccagcatggtgatgtaa	MTPEMVMSIAYQGMRVTLFLAGPMLLAALFTGLIISLFQAATQINEMTLTFIPKILAVFAVLVLAGPWLIGLITDFTHRLFTNIPSMVM
g2020	2151831	2152598	-	fliP	Flagellar biosynthesis protein FliP	K02419 fliP flagellar biosynthetic protein FliP -- Cellular Processes; Cell motility; Flagellar assembly [PATH:ko02040]	GO:0009306; protein secretion; Biological Process GO:0016020; membrane; Cellular Component	atgcacttcgcttggccttatgggcggcgttggtggctgatccttgccgctatcgcctgctgcttatttattctacctgctcacgcacagcagcttcctgggctggtttctcagcctttagacaatggtggtcagcagtggtcgctgtcgttacaaacgctgctatttttaagctctctggcttttctgccagcaatgctactaatgatgaccagctttacgcgcatcattattgtacttagcttgctcaggacagccatgggtacacaggcaacaccgccgaaccaggttttattaggtatcgcgctattcttgacgttttttattatgtcgcctgtcttaaaccaagtgtacgacaccgcttggatgccgctcactaatgaagcgatcaattttgaa…	MHFAWPYGRRWWLILAAIACCLFILPAHAQQLPGLVSQPLDNGGQQWSLSLQTLLFLSSLAFLPAMLLMMTSFTRIIIVLSLLRTAMGTQATPPNQVLLGIALFLTFFIMSPVLNQVYDTAWMPLTNEAINFEEFLLRAQQPFREFMLAQPREPDLALFVRLADVGPMQGPEELPMRVLLPAFVTSELKTAFQIGFTIFIPFLIIDLVVASTLMALGMMMVPPITISLPFKLMLFVLVDGWQLIIGSLAESFYMI
g2021	2152607	2153059	-	fliOZ	Flagellar biosynthesis protein FliQ;flagellar protein FliO/FliZ;MopB	K02418 fliOZ, fliO flagellar protein FliO/FliZ -- Cellular Processes; Cell motility; Flagellar assembly [PATH:ko02040]	GO:0016021; integral to membrane; Cellular Component GO:0019861; flagellum; Cellular Component GO:0043064; flagellum organization; Biological Process	atgagcgtcgcttcctctccttcatcaagcacgtcacttgatgccataagcggcagcggtgatgccttaataggcatggcagcactaggcaaaacagcagcagcactagcactggtcattgccattattctgctatgcacagcggtactgaaacgctggcaaaccgcacgccatcaacacggtgcccacttaaaaattgtgggcaacaccgcggtaggcaatcgcgagcgtattgtcgtggttgagatagaggacacctggctggtcgtcggcgttagcaatgggcggataacgaaactacatgagcgtccagcgccgacggatcgccccacttcgtccccccccgaggctccttcgcgttttcctcagcgtttagcccaggcaattgcccccagccgg…	MSVASSPSSSTSLDAISGSGDALIGMAALGKTAAALALVIAIILLCTAVLKRWQTARHQHGAHLKIVGNTAVGNRERIVVVEIEDTWLVVGVSNGRITKLHERPAPTDRPTSSPPEAPSRFPQRLAQAIAPSRGKHDHQPPTASDSNHTP
g2022	2153056	2153574	-	fliNY	Flagellar motor switch protein FliN;flagellar motor switch protein FliN/FliY	K02417 fliNY, fliN flagellar motor switch protein FliN/FliY -- Cellular Processes; Cell motility; Bacterial chemotaxis [PATH:ko02030] Cellular Processes; Cell motility; Flagellar assembly [PATH:ko02040]	GO:0001539; ciliary or flagellar motility; Biological Process GO:0003774; motor activity; Molecular Function GO:0006935; chemotaxis; Biological Process GO:0009425; bacterial-type flagellum basal body; Cellular Component GO:0016020; membrane; Cellular Component GO:0044461; bacterial-type flagellum part; Cellular Component	atgactgatccaaataaacccgatcaaaaagtctctgatgatgattgggcggacgccatgtctgagcaagaagaacccagttcaagtgccgatgccgcaggcgaggaagacccatgggcagcggccatggccgagcaagaggccgctgaagaagcagatacttccagcagtgagccggaaccagaagcgcctgttgctaaaccggcgagtgatgaagtatttcgccctttaagtgctgaaagcggccatgccgagtctcgcgacttggaaatgatcatggacatcccggtcaagctaacggtggagctaggccgtacgaagctgaccatcaagcaactacttgagcttgcccaggggtcggtgattgagttggaaggtctcgctggcgagcccatggac…	MTDPNKPDQKVSDDDWADAMSEQEEPSSSADAAGEEDPWAAAMAEQEAAEEADTSSSEPEPEAPVAKPASDEVFRPLSAESGHAESRDLEMIMDIPVKLTVELGRTKLTIKQLLELAQGSVIELEGLAGEPMDILINGYLIAQGEVVVVDDKYGIRITEIITPSERIHKLNR
g2023	2153571	2154626	-	fliM	Flagellar motor switch protein FliM	K02416 fliM flagellar motor switch protein FliM -- Cellular Processes; Cell motility; Bacterial chemotaxis [PATH:ko02030] Cellular Processes; Cell motility; Flagellar assembly [PATH:ko02040]	GO:0001539; ciliary or flagellar motility; Biological Process GO:0003774; motor activity; Molecular Function GO:0006935; chemotaxis; Biological Process GO:0009425; bacterial-type flagellum basal body; Cellular Component	atgtcgcaggacgatctactgtcccaggaagaaattgatgccttactaaagggcgtcagtggagatgatgagcctgctgctccgtcatcgtccacacaagaggaagtgcgcgttcgcccctacgatccctcgacacaacatcgagtgattcgtgagcgcttacacgcgttagactttattaatgagcgttttgcacgctacttccgcaatggtctattcaacttgatacggcgtagtgccgatatcaccgttgaatcggtgcgttaccagagctttagcgacttttcgcgcaatgttccggtacccactaacttgaatctagtgtcaatgaagccgctgcgcgggtcggcactcgtggtctttccacctaatctggtatttatggtggtggataacttg…	MSQDDLLSQEEIDALLKGVSGDDEPAAPSSSTQEEVRVRPYDPSTQHRVIRERLHALDFINERFARYFRNGLFNLIRRSADITVESVRYQSFSDFSRNVPVPTNLNLVSMKPLRGSALVVFPPNLVFMVVDNLFGGDGRFVTKSDGREFTNTEQRIIQRLLNLAIDAYQEAWKVVYPLEVFFLRSEVQSKFANITNSPNEIVVNTKFNIEVGNLSSNFQICMPYAMIEPLRDLLANPINDSNHDHDGTWSRRMANELRQSEVELVAEFAQIPSRIAHVMGLKKGDVLPMDIPNTITARVDGVPVMECEYGSQQQQRALRVLRMIDHAAMNNLSSKDFIKGSTRQKAKEPKA
g2024	2154648	2155124	-	fliL	Flagellar biosynthesis protein FliL;flagellar basal body protein FliL	K02415 fliL flagellar FliL protein Flagellar system Flagellar assembly proteins Rod,hook and filament K02415 fliL; flagellar FliL protein -- --	GO:0001539; ciliary or flagellar motility; Biological Process GO:0006935; chemotaxis; Biological Process GO:0009425; bacterial-type flagellum basal body; Cellular Component	atggcagaagcaagcggcggatctaaaaaactgctttggataatgattgtgttggtactgctttcgtcagcgggtgcagcggcaggtatttatttagtgctggatcagcgcggcggaaatgctgaaaacggtgaaacacagcagaaagttgagcatgttccacctgttttcacacgtattgacccgtttactgtcaatttggcagatgaccgttatggctcccgtttgctttataccggcattacgcttcgggttggcaacgagcaaagtaaggcgattattgaagaacacatgccccaggtgcgtagccgcttgcttattttattatcaggcaaacaggccaatgaattaacgtccactgagggtaaagaagagctggcccaagcaatcattagccgc…	MAEASGGSKKLLWIMIVLVLLSSAGAAAGIYLVLDQRGGNAENGETQQKVEHVPPVFTRIDPFTVNLADDRYGSRLLYTGITLRVGNEQSKAIIEEHMPQVRSRLLILLSGKQANELTSTEGKEELAQAIISRLNVPLTENQPPLDLREVLFTEFIVQ
g2025	2155286	2155930	-	td01_2025	Flagellar hook-length control protein FliK			atgcagccaggtatgcatgcgctgtctccgctcaatactgcactagcgtcaacgccgactatgaacgctgacgcgatgatggctggcttacttgccgaagcagagacggcgagcgcaaccagcagtgcgagcaaaggcagtgagcaagtgttgcctgcatcgctgacctctcaaaaccaagcaatgcccaacagcccagcgacagcgaccttaaacacaccgctcaccagtcccgcttggccttcccagttagggcaacagttaattcagtttgctcagcgaggcggagagcatcaggttaaaatgcagttgcaccctgccgagctagggccattatcgatcactcttaaggtgaccgaacagggcacacaagcacactttttatcgtcacacgcccca…	MQPGMHALSPLNTALASTPTMNADAMMAGLLAEAETASATSSASKGSEQVLPASLTSQNQAMPNSPATATLNTPLTSPAWPSQLGQQLIQFAQRGGEHQVKMQLHPAELGPLSITLKVTEQGTQAHFLSSHAPVRQAIEQAIPQLREALAEQGISLGETSVGEQQNPNEQAFAQQTPGKAAGSRGGELGNDDSVPSPIEADDHGSQDGRVDLYA
g2026	2155953	2156120	+	td01_2026	hypothetical protein			atggtttctagcgatgccgggagtgccgagacattagctggtttggtggctgcttccgtcggcaatgcgttaacgcttgacggggttgggcgcgaggcgccagtgacgccaactgcttgtgctgtagctgccagagcactggttagcgaggagccagctgcagattga	MVSSDAGSAETLAGLVAASVGNALTLDGVGREAPVTPTACAVAARALVSEEPAAD
g2027	2156133	2156288	+	td01_2027	hypothetical protein			gtgttagtgggcagtgcggtggctgaactattgacaggcagcggcggcattactgacgcagaagcgctgcttggcgtaggtgtcgttgccgtcgtcgcccgtggtgcttcagccgctgctctttcgccggtttgtgctacctgcccatcacgttga	MLVGSAVAELLTGSGGITDAEALLGVGVVAVVARGASAAALSPVCATCPSR
g2028	2156316	2157785	+	td01_2028	6-phosphofructokinase		GO:0003872	gtggccgctggagcattagccggtaacggaggtgttactggcatagagctagtgctgggcgccggtgcaaggccttgtggcgttccactgtttgttgtggaagacgctggttgtgcggttgcttgtgtcgttgaccgtagtgcttctgcaacggctttttcgtcggtttgggctacctgcccatcacgcggagtagcgctagcgggtgtatcttgcaacgtggccgctggagcattagccggtaacggaggtgttactggtgctgaaccagtgctgggcgccggtgaaagaccctgtgccgctccactgcttgccgtggaagacgctggctgtgcggttgcttgtgtcgttgaccgtagtgcttctgcaacggctttttcgccggtttgggctacctgc…	MAAGALAGNGGVTGIELVLGAGARPCGVPLFVVEDAGCAVACVVDRSASATAFSSVWATCPSRGVALAGVSCNVAAGALAGNGGVTGAEPVLGAGERPCAAPLLAVEDAGCAVACVVDRSASATAFSPVWATCPSRGAALAGGACNAAAGALAGNGGVTGAEPVLGAGERPCAAPLFVVEDAGCAVACVVGRGASATALSPVWATCPSRGVALAGGSCNAAAGALAGNGGVTGAEPVLGAGERPCGAPLFVVEDAGCAVACVVGRGASATALSPVWAICTSRGVALAGVFCNAAAGALAGNGGVTGAEPALGAGERPCGDALAGERDAGCTVACDVGCGAVNCVVVRGASATALSPVWAICPSRGAAPRAGVPCNAAAGALAGDDDITDAEPALDAGDI…
g2029	2158534	2158986	-	fliJ	Flagellar protein FliJ; flagellar export protein FliJ	K02413 fliJ flagellar FliJ protein -- Cellular Processes; Cell motility; Flagellar assembly [PATH:ko02040]	GO:0001539; ciliary or flagellar motility; Biological Process GO:0003774; motor activity; Molecular Function GO:0006935; chemotaxis; Biological Process GO:0009288; bacterial-type flagellum; Cellular Component GO:0016020; membrane; Cellular Component GO:0044461; bacterial-type flagellum part; Cellular Component	atgagtcattcacagctcgacatgctgacaggcttagcccgtgatgctcgtgataaagccgggaaattactggctgaagagcggcaaacgcagcaacaaacagaagcacagcttcaatcgcttaaccgttatcgcgctgaatacgccgagcgtttacagcaggcgatgcgcaacggcatcgaccctgccactatgtacaattatcagcaattcctggcgtcattggatgccgcactcagccgagcacggcaagcgcttgtggcccagcaaaaacgtgtccagcaaagccaacagcactggcagcaagaacagcgcaagctctcctcctacgatacgctgacatcacgacgcctatcagaagagcatcgccgtcaagaacgtcatgagcagaaatcaagt…	MSHSQLDMLTGLARDARDKAGKLLAEERQTQQQTEAQLQSLNRYRAEYAERLQQAMRNGIDPATMYNYQQFLASLDAALSRARQALVAQQKRVQQSQQHWQQEQRKLSSYDTLTSRRLSEEHRRQERHEQKSSDDFVTNRLARKPNDQAH
g2030	2158989	2160377	-	fliI	Flagellum-specific ATP synthase FliI	K02412 fliI flagellum-specific ATP synthase 3.6.3.14 Cellular Processes; Cell motility; Flagellar assembly [PATH:ko02040]	GO:0000166; nucleotide binding; Molecular Function GO:0005524; ATP binding; Molecular Function GO:0005737; cytoplasm; Cellular Component GO:0006200; ATP catabolic process; Biological Process GO:0009058; biosynthetic process; Biological Process GO:0009296; flagellum assembly; Biological Process GO:0015986; ATP synthesis coupled proton transport; Biological Process GO:0015992; proton transport; Bio…	atgagcgaggcgacttgcccccacctctaccgctggcgcaaagcactgcaccgaacaacgcagcgcgttagtcagttacctcactaccgcaccagtggccgagtgatacgtgccaccggcatggtcattgaggtagtagggttgcgcgtggcggtgggaagtgcttgtcgcattgagttacctggcgcagatggtcgattgaacgatagcgataaacatgcagaagcagaggtcgtcggcttttctggcgacaagctgtttcttatgccgctagaagagatttctggccttatgccgggggccagagtgtctccgcttagtgatggcagtggtcacagcgctcgacgttttccgattggcgatgacttgctggggcgagtgctcgacggcaacggcaac…	MSEATCPHLYRWRKALHRTTQRVSQLPHYRTSGRVIRATGMVIEVVGLRVAVGSACRIELPGADGRLNDSDKHAEAEVVGFSGDKLFLMPLEEISGLMPGARVSPLSDGSGHSARRFPIGDDLLGRVLDGNGNPLDDRENFEDTPRATLKATPLNPLSRAPIDAQIDVGIRAINALLSVGRGQRMGLFAGSGVGKSVLLGMMARYTQAGVIVVGLIGERGREVQDFIDNILGPEGRRRAVVVAAPADTSPLQRLQGAAYATRLAEGFRDAGRNVLLIMDSLTRYAMAQREIALAIGEPPATKGYPPSVFAKLPGLVERAGNAERGGGSITAFYTVLTEGDDQQDPIADSARAILDGHIVLSRTLAEAGHYPAIDIEASISRAMTAISSPEQLQEARIFK…
g2031	2160418	2161191	-	fliH	Flagellar assembly protein FliH	K02411 fliH flagellar assembly protein FliH -- Cellular Processes; Cell motility; Flagellar assembly [PATH:ko02040]	GO:0001539; ciliary or flagellar motility; Biological Process GO:0003774; motor activity; Molecular Function GO:0009288; bacterial-type flagellum; Cellular Component	atgagtatgtctaacaccaaaacgcctgaatttgaccgccacggcagttggcgtcgctggcagatggatgagctggccgagcagccggcaagcgcacaacaaggtggcatgccagcgccttccgcccagcagcgcaaagtagaggcggcgaagaaagcagccgagcaggcacgccaacgtgaagagcaggaacgccaggcgctttacgaacgcattcgtcaggaagcagaggaagtgggttatcaagatggcttagcgcgaggtcatcaagaaggtcttgaacaaggccttagcgaagggcgagcccaagcagagacagagcttgaacaacacatacacaaaaccgtggcgccccttcggtcactcgcaaagcagttttctgatgcgctagagcgtatt…	MSMSNTKTPEFDRHGSWRRWQMDELAEQPASAQQGGMPAPSAQQRKVEAAKKAAEQARQREEQERQALYERIRQEAEEVGYQDGLARGHQEGLEQGLSEGRAQAETELEQHIHKTVAPLRSLAKQFSDALERIDETVAHDLAELALATGKQLAADALQESPEQILEIVRELLHTEPPLVGQQRLWLNPQDHALVKEHLGSELQAASWSLQPDDLLARGGGRITSAQGELDATFESRWQSVVAQLRKRHHNSDSPSSS
g2032	2161178	2162185	-	fliG	Flagellar motor switch protein FliG; flagellar motor switch protein G	K02410 fliG flagellar motor switch protein FliG -- Cellular Processes; Cell motility; Bacterial chemotaxis [PATH:ko02030] Cellular Processes; Cell motility; Flagellar assembly [PATH:ko02040]	GO:0001539; ciliary or flagellar motility; Biological Process GO:0003774; motor activity; Molecular Function GO:0006935; chemotaxis; Biological Process GO:0009288; bacterial-type flagellum; Cellular Component	atgagtagcccgattgccgagatgaccggcgcacgcaaaagcgccattctcttgcttgcgctggacgaagatagcgcggcggaggttttcaagttcctcagcgccagcgaagtacaagacatcagtatggaaatggcccgcttgcatcaagtctcacacgaagacatgaaagcagtgctcgaagccttccataaagaaaccgaagagtttgtggcgttaaacctcaactccagtgagcatattcgttcggtactcaccaaagcattgggtagcgaacgtgccaccagcctcatcgaagatattctcgagaccacgggcggaaactcgggcattgatgcgctgaatctcatggaagcctccatggtgtctgagctgatccgcgacgaacatccgcagatt…	MSSPIAEMTGARKSAILLLALDEDSAAEVFKFLSASEVQDISMEMARLHQVSHEDMKAVLEAFHKETEEFVALNLNSSEHIRSVLTKALGSERATSLIEDILETTGGNSGIDALNLMEASMVSELIRDEHPQIIATILVHLDRHQAADILELFEEKLRNDVVLRIATFSGVQPAALQELTEVLTSMLDGQNLKRSKMGGVRTAGEILNLMNSSQEEVAIETVRSHSEDLAQKIIDEMFLFENLLDLDNRAIQMVLQEVETNSLVVALKGAQEALVDKFLRNMSQRAADLVREDMEARGPIRVSQVETEQKAILQVVRRLADSGEIVLAGGDDEYV
g2033	2162178	2163935	-	fliF	Flagellar M-ring protein FliF	K02409 fliF flagellar M-ring protein FliF -- Cellular Processes; Cell motility; Flagellar assembly [PATH:ko02040]	GO:0001539; ciliary or flagellar motility; Biological Process GO:0003774; motor activity; Molecular Function GO:0009431; bacterial-type flagellum basal body, MS ring; Cellular Component	atgagcgaaactggtgctacggcaggccgtcagaatagtacgacacaacatgcaccccgcagcggaacggcagaaaatgacaccaaaagcccctcaacggttgagcgcacgttaaaacagctgcgcggcaacccgttggttgtgctgttggtcgctgctgcggcttctattgcgattattgccgcgcttttcatgtgggccagcagcccagagtatcgggttctgtatagcaacctgaatgaagccgatggcggtcgcattattgcggagctggacagccgcggcgttccctatcagtttagcgagggcggccaggcgctgttaatcccaagcgatcaggtgcatacgctaaggctacaacttgctgagcaagggctcccccgtggcggcaacttgggc…	MSETGATAGRQNSTTQHAPRSGTAENDTKSPSTVERTLKQLRGNPLVVLLVAAAASIAIIAALFMWASSPEYRVLYSNLNEADGGRIIAELDSRGVPYQFSEGGQALLIPSDQVHTLRLQLAEQGLPRGGNLGFELMENQAFGISQFAEQVNFQRGLEGELSRSIESLGPVDKVRVHLSMAKPSVFIRDREPAKASVVLTLLPGRVLGEGQVSAIVHMVSSSVPELAPEDVTIVDQNGRLLSSTASQGNDLDGSQLAYIAEVERSYQRRIENILSPILGNDNVRAQVAAQIDFSRREQTSERYAPNQAPNESAVRSRQLSLSFDGEDPLATGIPGALSNTPPGVAPALINQPDADEEGAEVPENALQNLRQEDVVNYEVDRSIEHIQHRLGQVERLSAA…
g2034	2164193	2164519	+	fliE	Flagellar hook-basal body complex protein FliE	K02408 fliE flagellar hook-basal body complex protein FliE -- Cellular Processes; Cell motility; Flagellar assembly [PATH:ko02040]	GO:0001539; ciliary or flagellar motility; Biological Process GO:0003774; motor activity; Molecular Function GO:0005198; structural molecule activity; Molecular Function GO:0009288; bacterial-type flagellum; Cellular Component	atgagttcccctgccatacaatcagcgctgcagcaaatgcaaggtttagccactcaggcagcccagcctattaagggtgaacatattgccaccgcggtggggcagggcagttttggcagcgagctgcaggcgtctattcaacgtatcaatcggttacagcaggccgctaacacgaaggcgacggcttttcaggcaggcgagccgaatgttgagttgagtgacgtgatggttgatatgcagaaagcgagcgttgcttttcagatggggctacaggttcgtaatcgtttggtaacggcctatcgcgacgtgatgaatatgcaggtttag	MSSPAIQSALQQMQGLATQAAQPIKGEHIATAVGQGSFGSELQASIQRINRLQQAANTKATAFQAGEPNVELSDVMVDMQKASVAFQMGLQVRNRLVTAYRDVMNMQV
g2035	2164652	2165023	-	td01_2035	Flagellar protein FlaG			atgggcccactgttaattgatgagctagtctcaatagcaacaactccatatcaaccagctaatttccaaccaacagccaatcaacaaacatcgtcgaagcagacaccgggtattccaggcgttggcggggagcaagctgagcctcgcagcgtgagcaaagaatcacttgcggagcctattcagcggataaacgaaacatttcggccacgagggttagagtttgcactgagtgaacaatctgggcgcgttatcacgaaagtcatcgaccgcgaaaccggtgatgttattcgccaaataccggccgaagaggtgctgctcgtcgcagagcgactggaagaattacaagggcgaattatttctctagaagcctga	MGPLLIDELVSIATTPYQPANFQPTANQQTSSKQTPGIPGVGGEQAEPRSVSKESLAEPIQRINETFRPRGLEFALSEQSGRVITKVIDRETGDVIRQIPAEEVLLVAERLEELQGRIISLEA
g2036	2165004	2165171	-	td01_2036	hypothetical protein			atggtctgcaaccaaagcctgcgctatgcaaaaaataaagttcgtagcgcgcctgccgatagtaataaagaggcctatagctacgatccgacggccttgccaccttttgccaccccgccacgtggctttcctttaaaggattatccctatgggcccactgttaattga	MVCNQSLRYAKNKVRSAPADSNKEAYSYDPTALPPFATPPRGFPLKDYPYGPTVN
g2037	2165347	2167038	+	td01_2037	phosphohydrolase			atgtcagtccaacaagatgaatatgaaagtgttaccagcccaacggcagtaagctctcttttaaataccatgatcgaagggggaggcgtgtcgctttgtttggcttccgcggaagcacgtccagagcctatcgtgttaatggagcagtacgctggcaaaacgttagtgatggacttatcttcggtcgatcatctgttaagtcgtttacagcagggggagtcatttttcctgcgcggccagtcccagggcaaagtggtgcgcacgccgctactatcgttaaccgaagcccgccatgttggggggcgttttttatgctgtagcgactatcccgctaccctggaagtgctccagcgccgtgaatcgtttcgcgctgaactgcgtttaggtatggttgtggcc…	MSVQQDEYESVTSPTAVSSLLNTMIEGGGVSLCLASAEARPEPIVLMEQYAGKTLVMDLSSVDHLLSRLQQGESFFLRGQSQGKVVRTPLLSLTEARHVGGRFLCCSDYPATLEVLQRRESFRAELRLGMVVAASICGESGEGVHGELRDLSQDGCQIELPLTASGVLAEADLSLTLAFTFPDGTYFEVQAVPRHQKTDPERHLLRVGFRFANCTSEQERQIWYFVCEIEREAARYKKEAQDDRQPSPLFEQPGKRTTGNEHVGRRDIRRYATPMARRLVKIAAYLDAQLLLLQQGSDIDSRQLSRNADRLLLLHEEDREALLFATRCLSPEPLLVRHGIAVAVHLLDLVGANMPGDVRKAIVASGLVHDLGKALVPQILFKAPQFEAPHRQAMSEHVS…
g2038	2167235	2167651	+	fliS	Flagellar biosynthesis protein FliS;flagellar protein FliS	K02422 fliS flagellar protein FliS -- Cellular Processes; Cell motility; Flagellar assembly [PATH:ko02040]	GO:0009288; bacterial-type flagellum; Cellular Component GO:0009296; flagellum assembly; Biological Process	atgacatactctcgcggtggcgccgcttatggccgaggtgccaaggcctacgcccgcgttggcgtggaaagcggcgttatgtcagctgatccccatcagctcatcgtaatgctgtttgatggtgctcaagcgtccatccgtgcggcgcgtattcatatgcaggcaggccacacggctgaaaaaggaaagtcgatttccaaggcgttggacattatcaataacggcctgacggcctcgctggatcaagagaagggtggtgatattgctgagcgccttgcttctctctatgactacatttcccgcttattgttagccgctaaccttcgaaacgatgaagacagcctcaaccaagcagaacgtttgcttgaagatatcgcctctgcatggcgtgaaatcggt…	MTYSRGGAAYGRGAKAYARVGVESGVMSADPHQLIVMLFDGAQASIRAARIHMQAGHTAEKGKSISKALDIINNGLTASLDQEKGGDIAERLASLYDYISRLLLAANLRNDEDSLNQAERLLEDIASAWREIGQQQSA
g2039	2167660	2168067	+	fliT	flagellar protein FliT	K02423 fliT flagellar protein FliT -- Cellular Processes; Cell motility; Flagellar assembly [PATH:ko02040]	GO:0019861; flagellum; Cellular Component	atgtcggcttctgaaactgctcgtgaaaacgcccagcaagcgctcattgatgcgtatgccaagctactcacctgtgtgacacaaatgcacgagctcgcgaatgcggagcagtgggcagagcttatagagcagcgtacccactacgtgatgtcggttgaagcgctgcgtaagcgcgatagcgagaccgtgcttgatgatgatgcccggaagcgaaaggcagagttgctggagagcattctcgagcatgatgttgaaattcgccgtcgtttggtggctaggcgggatgagctaggcaagttgataggtgtttctcaacgccagcgaagtctgcatcgtgcttatgcacctcagcaaggtgaaactgcgctcttcgattccgatagcggccaggagaagggg…	MSASETARENAQQALIDAYAKLLTCVTQMHELANAEQWAELIEQRTHYVMSVEALRKRDSETVLDDDARKRKAELLESILEHDVEIRRRLVARRDELGKLIGVSQRQRSLHRAYAPQQGETALFDSDSGQEKGLT
g2040	2168064	2169293	+	td01_2040	flagellar hook-length control protein flik			gtgagtggcattacgccactgatcgatacgctcatgcaccaagtgcttgggcgcaagggcggcgagttgtcccagcgtccgcttaatgcgcccgtgcagccgatacctccgggtgaggggccgcgcgcgctgcaaggggattcaagcctggatgggcgccctctctcatcgccactcgatgatcttcggcgtctttcctcctcgcttgatgggcaacggctgcccgctaagggagacacagccaacgcaccgccaggctcgacacaaactcaccttagcccagctgcccgtaccatcgccgatgtattgctgcgttttcccgcaccgcccgcgatgatacgccctcaagcgccattgatgggggggcaggaaatagcctctgccccggcgctggcgaat…	MSGITPLIDTLMHQVLGRKGGELSQRPLNAPVQPIPPGEGPRALQGDSSLDGRPLSSPLDDLRRLSSSLDGQRLPAKGDTANAPPGSTQTHLSPAARTIADVLLRFPAPPAMIRPQAPLMGGQEIASAPALANRLESSIRDSGLFYESHLKRWFQGESSRQQLLREPQMQPGPRPILPASVATFVMPPFAASATLGASNTNVAILPNSLLLPVASDQAGLMRSAVPMPMDSRLPVGVQRDSVPATVSVSASASIDMASARIIEDSSLVRAGREIVHESLQSLVRQQLDMLVMPTIRWEGDVWAGIFMALVIHMPTREDERESTEQEAGGDDGWQSDMQLDVPNLGAFSASLRLYQSVLSIDLTTDTASTYQSLQQGLERLENRLQALDFRSVQVKAHYA…
g2041	2169274	2169570	+	flhB	Flagellar biosynthesis protein FlhB;Uncharacterized protein ylqH	K04061 flhB2 flagellar biosynthesis protein Type III secretion system Flagellar export apparatus K04061 flhB2; flagellar biosynthesis protein -- --	GO:0009306; protein secretion; Biological Process GO:0016020; membrane; Cellular Component	atgatggcgacctcgggtgagcatcgacgtcaagccgtcgcactagcctatcaagataaagatcaagcgccgcgggtaatcgctaaaggttacggtgagttggcggaacggattatggcagaggctcagcgccaaggaatttatgtgcacgatgcacctgagcttgtggcactgctgatgcagttagatctcgatgccgagatccccgcaagtttatatcaggtggttgcggagcttcttgtatgggtatttgagttatctgaagaagggttaactcctcgtcaagagcgtcggtag	MMATSGEHRRQAVALAYQDKDQAPRVIAKGYGELAERIMAEAQRQGIYVHDAPELVALLMQLDLDAEIPASLYQVVAELLVWVFELSEEGLTPRQERR
g2042	2169675	2170007	+	flhD	Flagellar transcriptional activator FlhD	K02403 flhD flagellar transcriptional activator FlhD -- Environmental Information Processing; Signal transduction; Two-component system [PATH:ko02020] Cellular Processes; Cell motility; Flagellar assembly [PATH:ko02040]	GO:0003677; DNA binding; Molecular Function GO:0009296; flagellum assembly; Biological Process GO:0045893; positive regulation of transcription, DNA-dependent; Biological Process	atgagtcaaacaagctttctcgatgaaattcaagaaattaacttagcgtatttacttcttgcgcagcgtctattggtcgaagaccgtgaggcggcgatgtttcgcttaaaagtagacagcgagcttgccgacctgctggtgtctctaaatgcccggcaactgacaaaattggcacgcaataaccagctgatatgcaggcttagccaaacgagcgtccaccagctgcgcaaaattacccagaatcctcgggatcaagggctttcagggttgcatgcctcattgttgtcagcctgcgaagaatttgaggtgttaccagtaggagaatcagagtga	MSQTSFLDEIQEINLAYLLLAQRLLVEDREAAMFRLKVDSELADLLVSLNARQLTKLARNNQLICRLSQTSVHQLRKITQNPRDQGLSGLHASLLSACEEFEVLPVGESE
g2043	2170004	2170528	+	flhC	Flagellar transcriptional activator FlhC	K02402 flhC flagellar transcriptional activator FlhC -- Environmental Information Processing; Signal transduction; Two-component system [PATH:ko02020] Cellular Processes; Cell motility; Flagellar assembly [PATH:ko02040]	GO:0003677; DNA binding; Molecular Function GO:0030092; regulation of flagellum assembly; Biological Process GO:0045893; positive regulation of transcription, DNA-dependent; Biological Process	gtgagccagaagagcttggttgatgaaatgcaccaagtacaactggccatagagctaattgaattaggtgcacgtttacaagttttagagacagagacagacctaagtcgcacacgtttgattaagttgtacaaggaagtgcgtgggatgtcgccacctaagggcatgctgcccttttcagcggactggttcgtaacgtggctgccaaacgtgcattcgtcgctgttttataacatttataacagcgtacaaaaaaatacctgctgcgagcgtattgacgcctttgttaaagcttaccgtctgtatgaagagcagataaatcttgaaagcgttgagccggtgctggggcttactcgtgcgtggacactggtacggttttttgaaagtgatctactgcag…	MSQKSLVDEMHQVQLAIELIELGARLQVLETETDLSRTRLIKLYKEVRGMSPPKGMLPFSADWFVTWLPNVHSSLFYNIYNSVQKNTCCERIDAFVKAYRLYEEQINLESVEPVLGLTRAWTLVRFFESDLLQLNTCTRCEGHFVAHAHSPAHDYVCGICQPPSRAGKTRKARC
g2044	2170404	2170706	-	td01_2044	hypothetical protein			gtgtttcaaaaagaagacacagaaaagtcccgctccacgcgtttcttagccatagcatacgcaggcgtaggcaattttaatgaaaaagtaccaaccccttttggtgctatctatgcgttaaaggcgcattttattggttatatgcttacccactgcgagcgtgagaatggtttatctttcaacaccgcgctttacgtgttttcccggctcgcgagggtggctggcaaataccgcaaacataatcatgggctgggctgtgtgcatgggcgacaaagtgtccttcacaacgtgtacacgtattga	MFQKEDTEKSRSTRFLAIAYAGVGNFNEKVPTPFGAIYALKAHFIGYMLTHCERENGLSFNTALYVFSRLARVAGKYRKHNHGLGCVHGRQSVLHNVYTY
g2045	2170757	2171626	+	motA1	Flagellar motor rotation protein MotA;chemotaxis protein MotA	K02556 motA chemotaxis protein MotA -- Environmental Information Processing; Signal transduction; Two-component system [PATH:ko02020] Cellular Processes; Cell motility; Bacterial chemotaxis [PATH:ko02030] Cellular Processes; Cell motility; Flagellar assembly [PATH:ko02040]	GO:0001539; ciliary or flagellar motility; Biological Process GO:0003774; motor activity; Molecular Function GO:0006810; transport; Biological Process GO:0006935; chemotaxis; Biological Process GO:0008565; protein transporter activity; Molecular Function GO:0016020; membrane; Cellular Component	gtgctgattcctctgggttatttggtcgtactgctatctgtctttggcggttatgtgatggcaggcggtagcttgggccccctgtatcaacccctggagctgctgattattggcggtgcaggcgttggcgctttcattgccgcaaacaacggcaaagcgattaaagccacgtttaaaatacttcccaggctcaaacgaaccaaaaaatataataaagccttatacatggagttaatggcgttgcaatacaagattctctctaaagtacgccgtgagggaatgttgggaattgagcgcgacattgacaaccctcaggaaagcccgctgttccaagagcacccctcggtgcttgcagacccccatattatggattttctaaccgattatcttcggctgatg…	MLIPLGYLVVLLSVFGGYVMAGGSLGPLYQPLELLIIGGAGVGAFIAANNGKAIKATFKILPRLKRTKKYNKALYMELMALQYKILSKVRREGMLGIERDIDNPQESPLFQEHPSVLADPHIMDFLTDYLRLMVSGGMEPMEIDELMLHEIEVFEQEAHIPIDAIAKVGDAMPAFGIVAAVMGGIKALTYADASPEQMGQMIAMALVGTFLGILMGYGFISPIASYAERQAKEAEKMLQCIRVTLLASLHGYAPQLAVEFGRKALHSTERPSFTELEEYVRDAKKGGNA
g2046	2171623	2172543	+	motB2	Flagellar motor rotation protein MotB;chemotaxis protein MotB	K02557 motB chemotaxis protein MotB -- Cellular Processes; Cell motility; Bacterial chemotaxis [PATH:ko02030] Cellular Processes; Cell motility; Flagellar assembly [PATH:ko02040]	GO:0009279; cell outer membrane; Cellular Component	atgagtaaggggggcgataagcgtccgattgttattcggcgcaaaaaagtggtgcatgcccaccatggcggtgcgtggaagattgcccttgccgacttcatgacggccctgatggcgctgtttctagtgatgtggattttaagtgtttctgacgatgaaacccggcgcagtgttgcggagtacttcagcacgccgttgataacggcaatgaccagtggtgaccgatctggaagcacccaggtgattccaggtggtggcccagatcctacccacagtgatggcgaacgtgcccggattgatgtgcttcaatatagccgccccagcgctcaggagcggcgtttctttaacgatttgcaagagcgcattgagcgagccatcgagcaagacccagagctgcgc…	MSKGGDKRPIVIRRKKVVHAHHGGAWKIALADFMTALMALFLVMWILSVSDDETRRSVAEYFSTPLITAMTSGDRSGSTQVIPGGGPDPTHSDGERARIDVLQYSRPSAQERRFFNDLQERIERAIEQDPELRQLRSQMRFDLTREGLRIQLLDTEQRPMFELGRDQVAPYMRNLLRTIAPLLNELPNDLSISGHTDSVPYAGGYRGYSNWELSNDRASASRRELVAGGLDPDQLLRVSGFADRVRLPDTAPTDPVNRRIELVVLLPEIAETIRNPGVMGLDNPLPDEDAPVEALPQSTPQSDENE
g2047	2172587	2174680	+	cheA2	Signal transduction histidine kinase CheA;two-component system, chemotaxis family, sensor kinase CheA;chemotaxis protein CheA	K03407 cheA two-component system, chemotaxis family, sensor kinase CheA 2.7.13.3 Environmental Information Processing; Signal transduction; Two-component system [PATH:ko02020] Cellular Processes; Cell motility; Bacterial chemotaxis [PATH:ko02030]	GO:0000155; two-component sensor activity; Molecular Function GO:0000160; two-component signal transduction system (phosphorelay); Biological Process GO:0004673; protein histidine kinase activity; Molecular Function GO:0004871; signal transducer activity; Molecular Function GO:0005524; ATP binding; Molecular Function GO:0005622; intracellular; Cellular Component GO:0005737; cytoplasm; Cellular Co…	atggatatagcggatttttttgacaccttttttgaagaggctgaagagctgctggccgatatggagcagcatctgctggaactggatgtcgatgatccggatagcgagcagttaaacgctatcttccgtgccgcccactcaataaaaggcggcgcaggtaccttcggctttagtgtgttgcagaaaaccacgcacatctttgaaaatctgttagatcacgcacgcaaaggtgagttgacgctgcgtgctgacctcgttgatacctttttagaggcaaaagacatcatgcatgagcaactcgatgcctatcgcaacgaggaagagcccaaccaagaagcttacgagcgaatttgccatacactccagcagatcgcgctagaagaaattggtcagacgctg…	MDIADFFDTFFEEAEELLADMEQHLLELDVDDPDSEQLNAIFRAAHSIKGGAGTFGFSVLQKTTHIFENLLDHARKGELTLRADLVDTFLEAKDIMHEQLDAYRNEEEPNQEAYERICHTLQQIALEEIGQTLDAPAVPAPTVEKKASVSAEAADSSSLSERQLLVALVNVSEKDRTLLVEELEQLGDVQSHSGDEKRYEVTLTGDVSADDIEAVMCFIIEPEQIEISVVEVVKDEITSPELDAPALAKDVPADVVESPVPAAAKSADKAPSPEKPAKSAPKKAAAESASIRVSVDKVDQIINLVGELIITQSMLDQTVSDLGDQSVGNSSLQNGMSLLQRNARDLQEAVMSIRMIPMEFVFSRFPRVVRDTAGKLGKEIELITEGKSTELDKSLVERI…
g2048	2174677	2175177	+	cheW2	Positive regulator of CheA protein activity (CheW);purine-binding chemotaxis protein CheW	K03408 cheW purine-binding chemotaxis protein CheW -- Environmental Information Processing; Signal transduction; Two-component system [PATH:ko02020] Cellular Processes; Cell motility; Bacterial chemotaxis [PATH:ko02030]	GO:0004871; signal transducer activity; Molecular Function GO:0005622; intracellular; Cellular Component GO:0006935; chemotaxis; Biological Process GO:0007165; signal transduction; Biological Process	atgagccaggcaaacaatggagcggttttgtccgccgcagaagccgataatcgcgaatttttggtgttctctttgggagaagaagagtatgccattgatatccttaaggttcaggaaatacgcggctatgaaaacgtcacgcgtattgccaatgcccctgactttattaaaggggtgaccaatctgcgcggcgtcattgtgcctattgtcgatctgcgcattaagttccacttggacagcgtggagtatggtggccagaccgttgtcatcgtggtcaacgtcgccgaccgcgtggttggtattgttgtggacggcgtttccgatgtcatgacattaactcccgagcaaataaagccagcgcctgaatttggtgtcacgctctcctccgatttcttgagc…	MSQANNGAVLSAAEADNREFLVFSLGEEEYAIDILKVQEIRGYENVTRIANAPDFIKGVTNLRGVIVPIVDLRIKFHLDSVEYGGQTVVIVVNVADRVVGIVVDGVSDVMTLTPEQIKPAPEFGVTLSSDFLSGLGSLEDRMLVLVDIDKLLTSEEMALVDSTSTR
g2049	2175286	2176605	+	mcp9	Methyl-accepting chemotaxis protein I (serine chemoreceptor protein);Methyl-accepting chemotaxis serine transducer	K03406 mcp methyl-accepting chemotaxis protein -- Environmental Information Processing; Signal transduction; Two-component system [PATH:ko02020] Cellular Processes; Cell motility; Bacterial chemotaxis [PATH:ko02030]	GO:0004871; signal transducer activity; Molecular Function GO:0007165; signal transduction; Biological Process GO:0016020; membrane; Cellular Component GO:0016021; integral to membrane; Cellular Component	gtgacaccgctactgcgtcaaatgatgagcaatatgaccgtgcgtcttagttgggggctggtattagccactttttcgatcttggtcgtggtggcctgcggtataggtctttatgcgctccaccacggtgctgctattgtgcaggcgtcgagtgatttgcaggcgcagcaagcggcgttcagtgagtttgctacacgcattcgctgggtgctgattggcgtggtcatcatgaccggcgtaacggtcgcggtggtggtgtggggtgtgaccgttaatgtgctgcgtcccctggatcgtctggtcggttactttgagaaaatggcccaaggcgacctaagccagcaaattacatcgcctggtaataatgaaattggcaggctgtacacagcgatggcgcac…	MTPLLRQMMSNMTVRLSWGLVLATFSILVVVACGIGLYALHHGAAIVQASSDLQAQQAAFSEFATRIRWVLIGVVIMTGVTVAVVVWGVTVNVLRPLDRLVGYFEKMAQGDLSQQITSPGNNEIGRLYTAMAHMQSSLSETVGVVRQSGASIFERSQHIASGNNDLSSRTEQQASSLEETASSMEQLASTVGHNADNALQASQLANEVTLTARRSGEEVANIVETMQDISASSHQVADIITVIDNIAFQTNILALNASVEAARAGEHGKGFAVVAQEVRSLASRSANAAKEIRTLIDASLGKVDAGTQRVNHAGKTMQDLVAAVQRVNDIMDEIAAASEEQSNGIGQVNQAVAQMDQVVQQNAQLVQQAARSANELESEAARLREAVERFHVTPALAEG…
g2050	2176664	2178826	+	aer2	Methyl-accepting chemotaxis protein I (serine chemoreceptor protein);aerotaxis receptor;Methyl-accepting chemotaxis protein III	K03776 aer aerotaxis receptor -- Environmental Information Processing; Signal transduction; Two-component system [PATH:ko02020] Cellular Processes; Cell motility; Bacterial chemotaxis [PATH:ko02030]	GO:0004871; signal transducer activity; Molecular Function GO:0004888; transmembrane signaling receptor activity; Molecular Function GO:0006935; chemotaxis; Biological Process GO:0007165; signal transduction; Biological Process GO:0016020; membrane; Cellular Component GO:0016021; integral to membrane; Cellular Component	atgcgtaataaccagccagtcactcagcgtgaaattgaactccagagtgatgatttcctcgtttcgcgtacggatcttaaagggcgcattacctatgcaaaccctgcgtttatccagataagtggtttccagcacgaagagctgataggcgcgccccataatttgattcgacacccggatatgccgccggcggcgtttgaaaacctgtggcagaccgtgaaaagcggtgaaacatggcgagggctggttaaaaaccgctgtaaaaatggtgatcactactgggtaagtgccagcgtaacgccgattattgaggacgaccacgtcgttggctatgcctctgtcagggtgcaggcatccagagacgcgattgcacaagcggagcaggcctacgctgagatt…	MRNNQPVTQREIELQSDDFLVSRTDLKGRITYANPAFIQISGFQHEELIGAPHNLIRHPDMPPAAFENLWQTVKSGETWRGLVKNRCKNGDHYWVSASVTPIIEDDHVVGYASVRVQASRDAIAQAEQAYAEIREGRNKHLYLDKGRLRKKGLTQRLKRIRLDTLRAKLVGMIVMAGALLLVSGGLGLYGLNVAGDRLAALNNDGLQDVIRLQQIDQTIAQTRQAMIEPERMELIQQRFEMGDMIANSAATIESAWQQYYSRDVNTTALATSFNAQLQTFLDNGMFQAETVLQAEDTYQVFTGLDAVISVMNNEGRELSTMVNQLIAQKQTAAEAMAADAEQGQASMLSAQAAVLGGGLLALILLGVMTLRSIVRPLKSASRFTLQIAGGNLAAKVPPH…
g2051	2178823	2179695	+	cheR2	Chemotaxis protein methyltransferase CheR	K00575 cheR chemotaxis protein methyltransferase CheR 2.1.1.80 Environmental Information Processing; Signal transduction; Two-component system [PATH:ko02020] Cellular Processes; Cell motility; Bacterial chemotaxis [PATH:ko02030]	GO:0008757; S-adenosylmethionine-dependent methyltransferase activity; Molecular Function	ttgatcgaccaacgcgagcggggagttgatgtcggccagtgggcatcaggggggcagatcgaacgtgatcttgtgctcaccgatgccgactttgcgcgtatacgggaattgatttaccagcgcgccggaatagtacttgctgagcataaacgtgaaatggtctacagccgcttagcgaagcgtttgcgtcactatggtattactcgttttaccgactatctgtcgcggctggagcgacagccggacgctaaagagtgggaggcgtttaccaatgcgttaaccaccaacctcaccgctttttttcgtgaggcgcatcactttccgctattagctgagcacatcaagaaacagcaaagtcctatcactatttggtgttcggcagcgtccacgggggaagag…	MIDQRERGVDVGQWASGGQIERDLVLTDADFARIRELIYQRAGIVLAEHKREMVYSRLAKRLRHYGITRFTDYLSRLERQPDAKEWEAFTNALTTNLTAFFREAHHFPLLAEHIKKQQSPITIWCSAASTGEEPYSIAMTLLETLGPKATQAKVIATDIDTDALSKARAGIYPLEQVRKLDEGRVKRFFQKGTGGHAGLARIRPEVSSLVDFVPLNLLAPQWSVKGPFDAVFCRNIMIYFDKDPQAKILKRFAPLMKPDALLFAGHSENFSYISDAFKLRGQTVYTLAKK
g2052	2179784	2180845	+	cheB	Chemotaxis response regulator protein-glutamate methylesterase CheB;two-component system, chemotaxis family, response regulator CheB	K03412 cheB two-component system, chemotaxis family, response regulator CheB 3.1.1.61 Environmental Information Processing; Signal transduction; Two-component system [PATH:ko02020] Cellular Processes; Cell motility; Bacterial chemotaxis [PATH:ko02030]	GO:0000156; two-component response regulator activity; Molecular Function GO:0000160; two-component signal transduction system (phosphorelay); Biological Process GO:0005737; cytoplasm; Cellular Component GO:0006355; regulation of transcription, DNA-dependent; Biological Process GO:0006935; chemotaxis; Biological Process GO:0008984; protein-glutamate methylesterase activity; Molecular Function	ttgagcgcagccaaaatcaaagtgttgtgcgtcgatgattcggcgctgattcgtgacttgttgactgaaataatcaactcacagccagatatggaagtcgtcgccgtcgcgccagaccccattgccgcgagggatctgatcaaacaacacaatcctgatgtgctgacactggatgtggaaatgccgcggatggatggtcttgattttcttgagcggttaatgcggcttcgccccatgccagtactcatggtgtcatcgctgacccagagtggctcagagattaccctgcgtgcgttagagttaggcgcattggattttgtggccaagcccagcttgggtattcgtagcggcatgatggaatacgcgactgaaattaccgacaagattcgcgccgctgct…	MSAAKIKVLCVDDSALIRDLLTEIINSQPDMEVVAVAPDPIAARDLIKQHNPDVLTLDVEMPRMDGLDFLERLMRLRPMPVLMVSSLTQSGSEITLRALELGALDFVAKPSLGIRSGMMEYATEITDKIRAAARSRPRQARHKNAPPPTQLKAPMVSSEKLIIIGASTGGTEAIRSVLEPLPANAPAILITQHMPGGFTRSFAERLDRLCRISVKEATDGERVLPGHAYIAPGDQHLELVRSGANYVVRLNDGPPVNRHRPSVDVLFHSASKHAGKNAIGVILTGMGKDGAAGLLEMREAGAANIAQNEESCVVFGMPREAIAVGGAVEVVALDDIPSRLMALIAASGRAQRV
g2053	2180883	2182592	+	tap	Methyl-accepting chemotaxis protein I (serine chemoreceptor protein);methyl-accepting chemotaxis protein IV, peptide sensor receptor;Methyl-accepting chemotaxis aspartate transducer	K05877 tap methyl-accepting chemotaxis protein IV, peptide sensor receptor -- Environmental Information Processing; Signal transduction; Two-component system [PATH:ko02020] Cellular Processes; Cell motility; Bacterial chemotaxis [PATH:ko02030]	GO:0004871; signal transducer activity; Molecular Function GO:0004888; transmembrane signaling receptor activity; Molecular Function GO:0006935; chemotaxis; Biological Process GO:0007165; signal transduction; Biological Process GO:0016020; membrane; Cellular Component GO:0016021; integral to membrane; Cellular Component	atgacacgctcactacgtcatatcagtattcactctgcggttattgtcgcgctggctagctttgtcatgctgatattagtgttagctggcattagtttcatggcagatcgtaatgcacaggccaacctgtcgacctatagccttatcagtaatggtcagctcaacgagattaatcgcgctgactcgttgctcaatcaggcaatgctggccatggaaacggcatccaactttttaatggtaggccaaccccgtcaatccaatgagcaggtcgatatcgctctggatcgaattgagcgcgccgagcagcgctttgaaagctttgctgcgacgccacgcacggcgcaaggcgaagccctgggcgaggcattgacagaagacttccgtgaagtgttggccttg…	MTRSLRHISIHSAVIVALASFVMLILVLAGISFMADRNAQANLSTYSLISNGQLNEINRADSLLNQAMLAMETASNFLMVGQPRQSNEQVDIALDRIERAEQRFESFAATPRTAQGEALGEALTEDFREVLALVKQQHATFETMDINAFNRLRGELIEPLDSLSNSVTAFVQYGFQRVENIRNETEAQGDVFMWINALAVAIALLVTVFIYMTLRRTVIAPLNDAVRRLDKISQADLTEPVPASGKNEVGRLFAAMGMMQQNLTAIVTRVREGSSEIHHGTREIASGNADLSSRTEQQAASIEETAASMEQMTATVKQNADNARQASTRAADASTTAEQGGQVVEQVVQTMHGISTSSQKVADITSVIDSIAFQTNILALNASVEAARAGEQGRGFAVV…
g2054	2182641	2183030	+	cheY	Chemotaxis regulator - transmits chemoreceptor signals to flagelllar motor components CheY;two-component system, chemotaxis family, response regulator CheY;chemotaxis protein CheY	K03413 cheY two-component system, chemotaxis family, response regulator CheY -- Environmental Information Processing; Signal transduction; Two-component system [PATH:ko02020] Cellular Processes; Cell motility; Bacterial chemotaxis [PATH:ko02030]	GO:0000156; two-component response regulator activity; Molecular Function GO:0000160; two-component signal transduction system (phosphorelay); Biological Process GO:0006355; regulation of transcription, DNA-dependent; Biological Process	atggccgataagaacatgagttttctggtagttgacgattttcccactatgcgtcggatcgttcgcagcttgctgaaagagctaggctttaccaatgtcgatgaagcagaagatggccaggacgccctgaataagctgcgtgcgggtaactttgaattcgtcgtatcggattggaatatgcctaacctagacggcttagaaatgcttaaagagatccgccaggatgaagcactgaaagggttacccgtattgatggtgaccgcggaagccaaaaaagagaacatcatcgcagctgcccaagcgggcgctaacggctacgtcgtcaagccgtttactgcggccacgctcgaagagaagctgaacaaaatcttcgataagatgggtaaatga	MADKNMSFLVVDDFPTMRRIVRSLLKELGFTNVDEAEDGQDALNKLRAGNFEFVVSDWNMPNLDGLEMLKEIRQDEALKGLPVLMVTAEAKKENIIAAAQAGANGYVVKPFTAATLEEKLNKIFDKMGK
g2055	2183073	2183768	+	cheZ	Chemotaxis response - phosphatase CheZ	K03414 cheZ chemotaxis protein CheZ -- Cellular Processes; Cell motility; Bacterial chemotaxis [PATH:ko02030]	GO:0003824; catalytic activity; Molecular Function GO:0009288; bacterial-type flagellum; Cellular Component GO:0050920; regulation of chemotaxis; Biological Process	atgagtcagcatgagcaggatagcgctacccagctatccgaagaagctgctgaagacctgatctttcgcatcggcaaacttacccgcatgttgcgcgacaacatgcgagagctgggcctggataaagagatcgaaaaagcagcggaagcaattcctgacgcgcgtgatcggttgcattacgtcgctaccatgactgagcaggcggctgagcgtgcgttaaacgccattgatcgcgctcagccgttgcaagaccagctctctgaccgtgctgaagcgctcgataagcgctgggcggaatggtttgaagcgcccaaagagttggatgatgccaaagccttggtgaaagagacacgcacctatctaagtgatgtgccaaccattgctgctgcgacgaacaaa…	MSQHEQDSATQLSEEAAEDLIFRIGKLTRMLRDNMRELGLDKEIEKAAEAIPDARDRLHYVATMTEQAAERALNAIDRAQPLQDQLSDRAEALDKRWAEWFEAPKELDDAKALVKETRTYLSDVPTIAAATNKELLDIMMAQDFQDLTGQVIKKMMDVIREIEHQLVQVLIDNVPGAHVRESMQRKAEDQWKNDNARRNEELLNGPQVKDNAPDIVTGQDQVDDLLDELGF
g2056	2183886	2185052	+	flhB	Flagellar biosynthesis protein FlhB	K02401 flhB flagellar biosynthetic protein FlhB -- Cellular Processes; Cell motility; Flagellar assembly [PATH:ko02040]	GO:0009306; protein secretion; Biological Process GO:0016020; membrane; Cellular Component	atggcagatgacgacagcgatcaggaaaagaccgaagaggccacgccccgacgcctagacaaagcgcgggaagaaggccaagttccccggtctcgagaactggcgacttttttgctgctattaggcggtgtgattgggctatggagcatgggacaaatgctctatgaccagttaggcatggtgatggagcaggcctttttattcgagcgccgtcacgccatggaaagcaccccgatgctcgtcaatgcgctggatctgggacagcgcacgctgtttgccatgctaccgctgttcctactattgacggtgattgcactggttgctcccgcgttattaggaggatggttagtctcggcaaaatcaatgcagcccaaactgtcaaagctaaacccagtaaaa…	MADDDSDQEKTEEATPRRLDKAREEGQVPRSRELATFLLLLGGVIGLWSMGQMLYDQLGMVMEQAFLFERRHAMESTPMLVNALDLGQRTLFAMLPLFLLLTVIALVAPALLGGWLVSAKSMQPKLSKLNPVKGLKRIFSSQALIELTKAIAKSILVGGIASAFLYANLGKFMGLMNQPIQQALASALNMSAFAAGLIVLSLVVVILIDVPFQLWSNAKKLRMSKEEVKREHKESEGDPQVKGRIRQQQQAMARGRMMSKVPDADVIITNPTHYAVALVYQEGSMGAPRLVAKGADAVAARIREIGLEAGVPRLEAAPLARALYHHVDLDAEVPAELYTAVAEVMAWAYRLKQVAQQGGEVPPTPDNLSVPPEMERSNRDAGGSEAQS
g2057	2185049	2187133	+	flhA	Flagellar biosynthesis protein FlhA	K02400 flhA flagellar biosynthesis protein FlhA -- Cellular Processes; Cell motility; Flagellar assembly [PATH:ko02040]	GO:0009306; protein secretion; Biological Process GO:0015031; protein transport; Biological Process GO:0016020; membrane; Cellular Component GO:0016021; integral to membrane; Cellular Component GO:0019861; flagellum; Cellular Component	atgaaaggcttaagccaactgatcaatcagcgcgattggatgggcgatgtgcgcatgaaactgctcgcagggccgctgctgatcctgatgatcttgggcatgatgattctgcccttgccgcccttcgcgctcgacttgcttttcactttcaatatcgcgctggccatcatggtgctgctggtcagcatgtttgcggaaaagcctctcgactttgccgcttttcccgcggtgctgttatttaccacgctattgcggctatcgctcaatgtggcctcgacccgtgtggtgctaatggaaggccatcaaggcggggatgcggccggtaaagttatcgaagcgttcggtaccttcctggttggcggtaactttgccgttggtctggtggtctttttgatcctt…	MKGLSQLINQRDWMGDVRMKLLAGPLLILMILGMMILPLPPFALDLLFTFNIALAIMVLLVSMFAEKPLDFAAFPAVLLFTTLLRLSLNVASTRVVLMEGHQGGDAAGKVIEAFGTFLVGGNFAVGLVVFLILVIINFMVITKGAGRIAEVGARFMLDAMPGKQMAIDADLNAGLIGEEDAKKRRTEVAQEADFYGSMDGASKFVRGDAMAGLVIMVVNIIGGLLIGMMQHDMGFSDAARTYTLLTIGDGLVAQIPALVISTAAGVTVSRVNTDQDVGQQMISQLFINPQVMILSAMVMGLLGMVPGMPNLVFLIFTALLAGLAWYLIRQKEQALVKEEISAAPLPQQESPEASWEDVQLVDTLGLEVGHRLIPLVDSRQKGELLARIKSVRKKFAQEV…
g2058	2187186	2189405	+	flhF	Flagellar biosynthesis protein FlhF	K02404 flhF flagellar biosynthesis protein FlhF Flagellar system Flagellar assembly proteins Type-III secretion K02404 flhF; flagellar biosynthesis protein FlhF -- --	GO:0000166; nucleotide binding; Molecular Function GO:0005525; GTP binding; Molecular Function GO:0005886; plasma membrane; Cellular Component GO:0006614; SRP-dependent cotranslational protein targeting to membrane; Biological Process GO:0017111; nucleoside-triphosphatase activity; Molecular Function GO:0043064; flagellum organization; Biological Process	atgagcgtgagacgatttgttggagccaacagccgcgatgtaatgcgccaggtgcgcgaagcattaggcgatgacgctttaattgtcgccaatcgccgtaccgagggtggtgttgaaatactagcgatggcggatgaagcggtcgatcattttgagccttccccctcatcgcctccgccacctaaccctacttcccagattgctttttcatcgcgcgattcagatccgcttcaggccatgagtgagcgcttgctgcgtgaaatgcaagagatgcgggagttgctttcccagcggcagtcagttgccgatgtgcccacctcagcagccactgatgatccctattcccgtttgcgccagcaactgcttagcgttggtttcagcgaggagctaagcgacgaa…	MSVRRFVGANSRDVMRQVREALGDDALIVANRRTEGGVEILAMADEAVDHFEPSPSSPPPPNPTSQIAFSSRDSDPLQAMSERLLREMQEMRELLSQRQSVADVPTSAATDDPYSRLRQQLLSVGFSEELSDEVLAELPTSLAQPDADSTLTMEWLRGQLMARLPVLKEETGFFDQAGIVALVGPTGVGKTTTTAKLAARFVMRHGTRPVALVTTDSFRIGAHEQLRIYARLLDTPMYALDAEQPIDELVGRLQGKQWVIIDTVGMSQRDQRVIEQIAHLQGGQASVRLVLLLNAASQPETLEEVVLRYRQAARAAGAELDDCIITKQDEAGRLAPVLDIVIRHGLRVLFGSYGQRVPEDMAVADPAALIDQALSTSLGKGREERGFPSAAHPPGAHSV…
g2059	2189402	2189980	+	td01_2059	hypothetical protein			atgagtgcccaggatcaggcagcgggcctacgcaagtgggcagatttacagcgccaacagcgccaaacacagtctgtagagagcgaccccacggcagacgtatttgcggctgagcctctgacgcctacgactgatcttttaacagtgccaccggtcgctgcctcaaagcaaaccgcggcgccgccccctgtgccgcaaaaaccgcttatcgtgattggtctgcctagcagtggcgatcagcaggtggctaaagtaaaagggcgcctagcccaatggtcagtactgggccgacggtgggctggcgacccggatgattgggatattcacatcgttaaggcggatgccgctaatcttggccaactgaaagagcgctttccgcgttgggcgttatggattaat…	MSAQDQAAGLRKWADLQRQQRQTQSVESDPTADVFAAEPLTPTTDLLTVPPVAASKQTAAPPPVPQKPLIVIGLPSSGDQQVAKVKGRLAQWSVLGRRWAGDPDDWDIHIVKADAANLGQLKERFPRWALWINSDADAFAQMYRSLRQVQENGGPRQLLALHEPNLPRRGLLDNLREAASYYLDIELLLLAR
g2060	2190115	2190528	+	td01_2060	Flagellar protein FlhE			atgggctatctcaaagtcggtagcttcaaaaccgtgctgatggtggcactaagcgccattacaatgagtgcttatgccgctactggcagctggagtaccgaggtgcccagcgtgctggtagcgatgagtgaccgagctgtcagcagccagcccattcaaccaccggcaggagctcaagtagaggatgctgcgatagggcgtattcattggcgttatcaaatgccggtcaacgcgccggttaatgcgtggctatgccaccctgaacagtgtgttcctttgaacgcgatgcggggctcaacctctgcgttagccggtaagcaggtgaatgggccgctgcactttcgttttgcgttgacgccgggccagcgcccggtgcgggtgcaggaactgcaagtgatt…	MGYLKVGSFKTVLMVALSAITMSAYAATGSWSTEVPSVLVAMSDRAVSSQPIQPPAGAQVEDAAIGRIHWRYQMPVNAPVNAWLCHPEQCVPLNAMRGSTSALAGKQVNGPLHFRFALTPGQRPVRVQELQVIVNYQ
g2061	2190555	2191256	+	fliA	RNA polymerase sigma factor for flagellar operon;flagellar biosynthesis sigma factor	K02405 fliA RNA polymerase sigma factor for flagellar operon FliA -- Environmental Information Processing; Signal transduction; Two-component system [PATH:ko02020] Human Diseases; Infectious diseases; Vibrio cholerae pathogenic cycle [PATH:ko05111]	GO:0003677; DNA binding; Molecular Function GO:0003700; sequence-specific DNA binding transcription factor activity; Molecular Function GO:0003899; DNA-directed RNA polymerase activity; Molecular Function GO:0006352; transcription initiation, DNA-dependent; Biological Process GO:0006355; regulation of transcription, DNA-dependent; Biological Process GO:0016987; sigma factor activity; Molecular Fu…	atgtatacagcacaaggcaggattaaacagagcgagctgttaacccaatacatgccactggtaagacgtcaggccttaacgctgcaggtaagactacccgcaagtattgagttagatgatcttattcaagccggcatggtgggcttattagaagcattggggcgttttgatgcgacccagggggcgacgttcgccacgtttgcaagccagcgtattcgcggcgccatgatggatgagctgcgcacacgtgattggttacctcgtagtgtacgccgctctgctagagccgtggatgatgcggtgcgccgcctcgaacagcagttaggacgcccgccagaagagggcgaaatcgcgcgtgatctggatataccgctcagtgagtatcagcaattacttaac…	MYTAQGRIKQSELLTQYMPLVRRQALTLQVRLPASIELDDLIQAGMVGLLEALGRFDATQGATFATFASQRIRGAMMDELRTRDWLPRSVRRSARAVDDAVRRLEQQLGRPPEEGEIARDLDIPLSEYQQLLNDTNSGQLLPFEELVAEGAEPAKEEANNLPFDQLLDQQQRQSLIDAIDALPEREKLLMALYYQEELNLKEVGAVLGVTESRVSQLHSQAISRLRARLYDTT
g2062	2191296	2192111	+	motA2	Flagellar motor rotation protein MotA;chemotaxis protein MotA	K02556 motA chemotaxis protein MotA -- Environmental Information Processing; Signal transduction; Two-component system [PATH:ko02020] Cellular Processes; Cell motility; Bacterial chemotaxis [PATH:ko02030] Cellular Processes; Cell motility; Flagellar assembly [PATH:ko02040]	GO:0001539; ciliary or flagellar motility; Biological Process GO:0003774; motor activity; Molecular Function GO:0006810; transport; Biological Process GO:0006935; chemotaxis; Biological Process GO:0008565; protein transporter activity; Molecular Function GO:0016020; membrane; Cellular Component	atgaacccatctacgctgatcggtatttttgccagcatgctattgctggtaagcgtgctgttttttactgcagagtcgccagaaagctttatcaacttgccggggcttgccattgtggtaaccggtaccttggccgctacttttattagttatccgctgaaagaagtgttacgcgtggtgcgccttgtggggttggtttttcggcgcgagaatacctatgtacgtgatgatattaacgaactggtttcaatgtcgcgactatggtttaaaggcgacgtcagggcggttgaaaaggagctagagcacacccgtaatccctttttgcgcaccggaattcaactggtgattgctaatacgaaagaagatgaaatttttgacatgttgcgctggcgcattgct…	MNPSTLIGIFASMLLLVSVLFFTAESPESFINLPGLAIVVTGTLAATFISYPLKEVLRVVRLVGLVFRRENTYVRDDINELVSMSRLWFKGDVRAVEKELEHTRNPFLRTGIQLVIANTKEDEIFDMLRWRIARLKAREHAEAQIFRTMATYAPAFGMIGTLVGLVNMLEVMDAGDLDVIGPRMAVALLTTFYGILLANLVFKPIAVKLERRTEERLITMNMVLEGISLITKRRLPSFIEETLNSFVANYHDEIRDASVKPRPTVSSAAKG
g2063	2192116	2192787	+	motB3	Flagellar motor rotation protein MotB;chemotaxis protein MotB	K02557 motB chemotaxis protein MotB -- Cellular Processes; Cell motility; Bacterial chemotaxis [PATH:ko02030] Cellular Processes; Cell motility; Flagellar assembly [PATH:ko02040]	GO:0009279; cell outer membrane; Cellular Component	atgctagatcgtgattcacggcacgcgctggaattgcctactgtgtcaggcgagggcgatgaaggctggctaacgagctacttagacgtgttaacgctgctaatcacgctgtttgtcctactgcttgcgttgacgccgccgggaggaggggaagcctttgacagcgatagaatgcgctcggcaagtgccgtcacctcgctcccgttggccagcttggcaaccggtattcatccccgacacagtggcctgaagccgcggatggcggagcttgatatccccgggggtagtgtctctcaaggagaagaaggtgttacgctgcgcatcgacgacagcttgctttttcctagcggtgacgccgtactaacgccccaggggcaagatgtgttagaaagccttctg…	MLDRDSRHALELPTVSGEGDEGWLTSYLDVLTLLITLFVLLLALTPPGGGEAFDSDRMRSASAVTSLPLASLATGIHPRHSGLKPRMAELDIPGGSVSQGEEGVTLRIDDSLLFPSGDAVLTPQGQDVLESLLAVLASFEGQISVEGHTDNIPIATSRFPSNWELSVGRAIAVVRHLERQGVAISRMRAVGYADTQPMESNATSEGRSANRRVELLLRQQTEG
