# Supplementary material for: Deficiency of exopolysaccharides and O-antigen makes Halomonas bluephagenesis self-flocculating and amenable to electrotransformation
Source: Commun Biol. 2022 Jun 24;5:623. doi: 10.1038/s42003-022-03570-y (PMC9232590; doi:10.1038/s42003-022-03570-y)
Supplement: Supplementary file 6 — Supplementary Data 3 [file 42003_2022_3570_MOESM6_ESM.xlsx]

## Sheet: Fig. 3a
min	TD1.0			ΔPS124
0	0	0	0	0	0	0
5	7.18	5.35	9.6	85.8	86.79	86.99
10	6.94	6.05	9.13	91.31	92.62	93.7
15	9.03	7.21	11.01	95.37	95.42	96.19
30	13.19	3.26	7.96	95.49	96.25	96.56

## Sheet: Fig. 3b
NaCl (M)	Flocculation efficiency
0	6.34	6.42	6.54
0.02	11.42	11.2	11.4
0.1	6.76	6.68	6.69
0.2	9.09	9.14	9.19
0.4	59.09	59.24	59.07
0.5	78.79	78.81	78.87
0.6	85.2	85.01	84.99
0.8	86.95	86.54	86.52
1	88	88.09	85.91
		%

## Sheet: Fig. 5
	ΔPS124			TD1.0
LB60	46.9496	45.0581	46.3415	5.76923	10.4839	17.7596
1M NaCl	85.1138	77.5	81.3688	-50.5882	-48.9919	-43.9163

## Sheet: Fig. 7a
Time (h)	TD1.0			ΔPS124			ΔPS1234Δ50k
0	0.015	0.015	0.015	0.015	0.015	0.015	0.015	0.015	0.015
2	0.046	0.053	0.057	0.039	0.039	0.04	0.037	0.038	0.038
4	0.236	0.272	0.278	0.202	0.218	0.208	0.228	0.208	0.226
6	0.737	0.737	0.714	0.595	0.625	0.59	0.617	0.584	0.601
8	1.252	1.278	1.262	1.0136	1.044	1.006	1.042	1.02	1.008
10	1.526	1.576	1.632	1.47	1.506	1.492	1.326	1.532	1.43
12	2.396	2.32	2.248	1.772	1.832	1.768	1.82	1.764	1.832
14	2.56	2.552	2.768	1.86	1.956	1.916	1.912	2.088	1.852
16	2.88	2.788	2.784	2.208	2.112	2.168	2.2	2.336	2.08
18	2.916	2.9192	2.872	2.168	2.144	2.168	2.28	2.216	2.3
20	2.892	2.944	3.012	2.22	2.208	2.108	2.116	2.152	2.156
22	2.852	2.984	3.096	2.26	2.272	2.14	2.104	2.184	2.16
24	2.944	2.904	2.904	2.22	2.228	2.156	2.112	2.176	2.092

## Sheet: Fig. 7b
	CDW			PHB production			PHB content
TD1.0	12.67	12.57	12.96	9.23	9.09	9.13	72.85	72.28	70.48
ΔPS124	12	12.17	12.17	8.88	9.05	8.97	74.03	74.33	73.68
ΔPS1234Δ50k	11.84	12.14	11.9	9.01	9.58	8.86	76.14	78.92	74.49
		g/L			g/L			wt%

## Sheet: Fig. 7c
mg/L	TD1.0			ΔPS124			ΔPS123450k
Fermentation broth	557.231	569.538	738.769	1360.31	1086.46	771.077	589.538	1063.38	563.385
Supernatant	391.077	444.923	392.615	818.769	829.538	449.538	481.846	760.308	528
